# Supplementary material for: A substantial fraction of phytoplankton-derived DON is resistant to degradation by a metabolically versatile, widely distributed marine bacterium
Source: PLoS One. 2017 Feb 3;12(2):e0171391. doi: 10.1371/journal.pone.0171391 (PMC5291467; doi:10.1371/journal.pone.0171391)
Supplement: S1 Dataset — (XLSX) [file pone.0171391.s001.xlsx]

## Sheet: Sheet1
	Figure 1A				Figure 1B								Figure 1C				Figure 1D
	Cell density				Inorganic nutrients								Culture pH				Bacterail cell C and N
	Time	Cell density	Standard		Time	NH4	Standard	NO2+NO3	Standard	PO4	Standard		Time	pH	Standard		Time	Cell-C	Standard	Cell-N	Standard
	(decimal day)	(cells per ml)	deviation		(day)	(µmol/L)	deviation	(µmol/L)	deviation	(µmol/L)	deviation		(day)		deviation		(day)	(pgC.cell)	deviation	(pgN.cell)	deviation
	0	302882	24134.1		0	11.8133	0.254209	0.3	0.094163	5.72	0.0374166		0				0	0.38795	0.120294	0.134621	0.0189479
	0.12	312029	25869.6		4	0.386667	0.0262467	0.106667	0.0524934	3.87667	0.217613		4	7.91467	0.0179877		4	0.22905	0.0423529	0.0393455	0.00713294
	4	1.57287e+07	987761		7	0.36	0.0489898	0.05	0.0141421	3.96667	0.334697		7	7.979	0.0510751		7	0.21883	0.0166085	0.0303426	0.00342511
	5	1.80333e+07	335816		11	0.363333	0.0694422	0.0966667	0.0309121	3.89667	0.130213		11	8.02333	0.0249444		11	0.199399	0.0255314	0.0241376	0.00462057
	6	1.85035e+07	827378		14	0.32	0.0648074	0.116667	0.063421	3.95	0.12083		14	8.03	0.0216025		14	0.17999	0.0205826	0.0210675	0.00395278
	7	1.73229e+07	105391		28	0	0	0	0	4.09333	0.0531246		28	8.04833	0.0611137		28	0.173095	0.0270275	0.027837	0.00523511
	11	1.88167e+07	635523		46	0	0	0	0	4.64667	0.148847		46	8.04833	0.0611137		46	0.130495	0.0371246	0.0230802	0.00309768
	12	1.91457e+07	832684		56	0	0	0	0	4.53	0.212289		56	8.02767	0.00169967		56	0.10308	0.0240303	0.0196631	0.00306382
	13	1.87803e+07	1.04548e+06		64	0	0	0	0	4.8	0.190962		64	8.10767	0.0118415		64	0.129904	0.028124	0.0261794	0.00209628
	14	2.15099e+07	233436		70	0	0	0	0	4.86	0.141421		70	8.03333	0.024074		70	0.137596	0.0335639	0.029978	0.00405384
	21	2.00388e+07	870314		160	0.53	0.339509	0.16	0.0535413	5.24	0.0848528		160	8.05467	0.0303462
	28	1.71523e+07	2.29439e+06		208	0.94	0.506162	0.33	0.0860233	5.9	0.128323		208	8.13867	0.0314572
	46	2.05112e+07	1.66081e+06
	53	2.17158e+07	1.6147e+06
	64	15709250	1.34258e+06
	69	1.51558e+07	1.24595e+06
	102	1.78819e+07	558995
	116	1.97187e+07	1.8976e+06
	145	1.82755e+07	446367
	160	1.21129e+07	813950
	186	1.61019e+07	568419
	208	1.82408e+07	1.00701e+06
