# Supplementary material for: A substantial fraction of phytoplankton-derived DON is resistant to degradation by a metabolically versatile, widely distributed marine bacterium
Source: PLoS One. 2017 Feb 3;12(2):e0171391. doi: 10.1371/journal.pone.0171391 (PMC5291467; doi:10.1371/journal.pone.0171391)
Supplement: S3 Dataset — (XLSX) [file pone.0171391.s003.xlsx]

## Sheet: model
Model simulations used in Fig2. tDOC=total DOC (mmol L-1); slDOC=semilabile DOC (mmol L-1); rDOC =capsular material DOC (mmol L-1)
POC=bacterial carbon biomass (mmol L-1);PON=bacterial N-biomass (mmol L-1)
Note that in Fig1, backgroung values of 284 mmol m-3 and 43 mmol m-3 have been added to tDOC and DON, respectively, in order to account for the fraction of DOC and DON assumed to be refractory in the timeframe of the experiment.
days	tDOC	slDOC	rDOC	DON	POC	PON
1	1250	1250	0	23	10	3
2	1152.02	1141.19	10.836	9.2513	63.9386	14.5449
3	1054.53	1032.98	21.55	3.40336	116.66	20.7964
4	967.832	936.681	31.1511	1.25203	161.943	26.9698
5	890.264	850.505	39.7595	0.460595	201.118	33.5248
6	820.662	773.185	47.4773	0.169443	235.054	37.6286
7	759.864	705.461	54.4036	0.0623347	262.629	37.7377
8	707.118	646.48	60.6385	0.0229317	284.313	37.7771
9	661.187	594.919	66.2683	0.00843609	301.097	37.7916
10	621.022	549.656	71.3666	0.00310346	313.823	37.7969
11	585.738	509.742	75.996	0.0011417	323.196	37.7989
12	554.59	474.38	80.2099	0.000420008	329.807	37.7996
13	526.952	442.898	84.0538	0.000154512	334.15	37.7998
14	502.3	414.733	87.5669	5.68419e-05	336.637	37.7999
15	480.192	389.41	90.7827	2.0911e-05	337.611	37.8
16	460.257	366.527	93.73	7.69272e-06	337.359	37.8
17	442.182	345.748	96.4338	2.82999e-06	336.117	37.8
18	425.705	326.789	98.9158	1.0411e-06	334.085	37.8
19	410.604	309.409	101.195	3.82998e-07	331.425	37.8
20	396.693	293.405	103.288	1.40897e-07	328.275	37.8
21	383.814	278.606	105.208	5.18331e-08	324.746	37.8
22	371.834	264.864	106.97	1.90683e-08	320.933	37.8
23	360.641	252.057	108.584	7.01485e-09	316.913	37.8
24	350.138	240.078	110.06	2.58062e-09	312.747	37.8
25	340.246	228.838	111.407	9.49357e-10	308.489	37.8
26	330.894	218.26	112.634	3.49249e-10	304.181	37.8
27	322.025	208.278	113.747	1.28481e-10	299.857	37.8
28	313.588	198.834	114.754	4.72657e-11	295.544	37.8
29	305.54	189.88	115.66	1.73881e-11	291.267	37.8
30	297.845	181.373	116.472	6.39672e-12	287.042	37.8
31	290.47	173.278	117.193	2.35322e-12	282.884	37.8
32	283.389	165.56	117.829	8.65701e-13	278.803	37.8
33	276.577	158.193	118.385	3.18474e-13	274.808	37.8
34	270.014	151.151	118.863	1.1716e-13	270.906	37.8
35	263.682	144.412	119.269	4.31007e-14	267.101	37.8
36	257.564	137.958	119.606	1.58559e-14	263.396	37.8
37	251.646	131.77	119.877	5.83305e-15	259.792	37.8
38	245.917	125.833	120.085	2.14586e-15	256.292	37.8
39	240.365	120.133	120.233	7.89418e-16	252.895	37.8
40	234.981	114.657	120.324	2.9041e-16	249.6	37.8
41	229.754	109.393	120.361	1.06836e-16	246.406	37.8
42	224.677	104.331	120.346	3.93028e-17	243.313	37.8
43	219.744	99.4616	120.282	1.44587e-17	240.318	37.8
44	214.946	94.7751	120.171	5.31905e-18	237.42	37.8
45	210.279	90.2633	120.015	1.95677e-18	234.615	37.8
46	205.735	85.9184	119.817	7.19856e-19	231.903	37.8
47	201.311	81.7333	119.578	2.6482e-19	229.281	37.8
48	197.001	77.7011	119.3	9.74219e-20	226.745	37.8
49	192.8	73.8155	118.985	3.58395e-20	224.294	37.8
50	188.705	70.0704	118.635	1.31846e-20	221.926	37.8
51	184.711	66.4602	118.251	4.85035e-21	219.637	37.8
52	180.815	62.9794	117.836	1.78434e-21	217.425	37.8
53	177.013	59.623	117.39	6.56423e-22	215.288	37.8
54	173.302	56.3862	116.916	2.41485e-22	213.223	37.8
55	169.678	53.2643	116.414	8.88372e-23	211.228	37.8
56	166.139	50.2529	115.886	3.26814e-23	209.3	37.8
57	162.681	47.3479	115.334	1.20228e-23	207.438	37.8
58	159.303	44.5451	114.758	4.42295e-24	205.639	37.8
59	156	41.8408	114.159	1.62711e-24	203.901	37.8
60	152.771	39.2314	113.54	5.98581e-25	202.222	37.8
61	149.614	36.7132	112.901	2.20205e-25	200.599	37.8
62	146.525	34.2829	112.242	8.10091e-26	199.031	37.8
63	143.503	31.9372	111.566	2.98016e-26	197.516	37.8
64	140.546	29.6731	110.873	1.09634e-26	196.052	37.8
65	137.652	27.4876	110.164	4.0332e-27	194.638	37.8
66	134.818	25.3777	109.44	1.48373e-27	193.271	37.8
67	132.043	23.3407	108.702	5.45835e-28	191.949	37.8
68	129.325	21.374	107.951	2.00801e-28	190.672	37.8
69	126.662	19.475	107.187	7.38707e-29	189.438	37.8
70	124.058	17.6472	106.411	2.71755e-29	188.239	37.7889
71	121.593	15.9679	105.625	9.99731e-30	186.992	37.6561
72	119.278	14.4483	104.83	3.67781e-30	185.679	37.4443
73	117.101	13.0734	104.027	1.35299e-30	184.309	37.1958
74	115.049	11.8293	103.219	4.97737e-31	182.889	36.9271
75	113.11	10.7036	102.406	1.83107e-31	181.425	36.6451
76	111.275	9.68501	101.59	6.73614e-32	179.925	36.3531
77	109.535	8.76336	100.772	2.47809e-32	178.393	36.0533
78	107.881	7.92942	99.952	9.11637e-33	176.835	35.747
79	106.306	7.17483	99.1316	3.35373e-33	175.255	35.4353
80	104.803	6.49206	98.3114	1.23377e-33	173.657	35.1191
81	103.366	5.87426	97.492	4.53877e-34	172.045	34.7993
82	101.989	5.31525	96.6742	1.66972e-34	170.422	34.4766
83	100.668	4.80943	95.8584	6.14256e-35	168.791	34.1516
84	99.3968	4.35176	95.0451	2.25972e-35	167.155	33.8251
85	98.1724	3.93763	94.2347	8.31305e-36	165.516	33.4974
86	96.9906	3.56292	93.4277	3.0582e-36	163.876	33.1691
87	95.8482	3.22386	92.6244	1.12505e-36	162.236	32.8406
88	94.7421	2.91707	91.8251	4.13883e-37	160.6	32.5123
89	93.6694	2.63947	91.03	1.52259e-37	158.968	32.1845
90	92.6277	2.38829	90.2394	5.60129e-38	157.341	31.8576
91	91.6145	2.16102	89.4535	2.0606e-38	155.721	31.5317
92	90.6279	1.95537	88.6725	7.58052e-39	154.109	31.2072
93	89.6658	1.76929	87.8965	2.78872e-39	152.505	30.8842
94	88.7267	1.60092	87.1258	1.02591e-39	150.911	30.5629
95	87.8089	1.44857	86.3603	3.77412e-40	149.328	30.2436
96	86.911	1.31072	85.6003	1.38842e-40	147.755	29.9263
97	86.0318	1.18599	84.8458	5.10773e-41	146.194	29.6112
98	85.17	1.07313	84.0968	1.879e-41	144.645	29.2985
99	84.3245	0.971008	83.3535	6.91261e-42	143.108	28.9881
100	83.4945	0.878604	82.6159	2.54336e-42	141.584	28.6801
